# Supplementary material for: Isolation, Characterization, Genome Annotation, and Evaluation of Tyrosinase Inhibitory Activity in Secondary Metabolites of Paenibacillus sp. JNUCC32: A Comprehensive Analysis through Molecular Docking and Molecular Dynamics Simulation
Source: Int J Mol Sci. 2024 Feb 12;25(4):2213. doi: 10.3390/ijms25042213 (PMC10889091; doi:10.3390/ijms25042213)
Supplement: Supplementary file 1 [file ijms-25-02213-s001.zip]

Archive with 1 entries (1 files):
- ijms-2845288-supplementary.pdf
